# Supplementary material for: Associations between psychiatric disorders, COVID-19 testing probability and COVID-19 testing results: findings from a population-based study
Source: BJPsych Open. 2020 Jul 22;6(5):e87. doi: 10.1192/bjo.2020.75 (PMC7417998; doi:10.1192/bjo.2020.75)
Supplement: Supplementary file 1 [file S2056472420000757sup.zip]

Archive with 2 entries (2 files):
- S2056472420000757sup001.docx
- S2056472420000757sup002.zip
